# Supplementary material for: Genetic signals of high-altitude adaptation in amphibians: a comparative transcriptome analysis
Source: BMC Genet. 2016 Oct 3;17:134. doi: 10.1186/s12863-016-0440-z (PMC5048413; doi:10.1186/s12863-016-0440-z)
Supplement: Additional file 1: — List of putative positively selected genes (PSGs) in high-altitude Asiatic toads (Bufo gargarizons) and the plateau brown frog (Rana kukunoris), as well as the Gene Ontology categories over-represented (P < 0.05) by these PSGs. (XLSX 17 kb) [file 12863_2016_440_MOESM1_ESM.xlsx]

## Sheet: Title
Additional file 1. List of putative positively selected genes (PSGs) in high-altitude Asiatic toads (Bufo gargarizons) and the plateau brown frog (Rana kukunoris), as well as the Gene Ontology categories over-represented (P<0.05) by these PSGs.

## Sheet: PSG-Bufo
List of positively selected genes (PSGs) in high-altitude Asiatic toads (Bufo gargarizons).
Orthology	Symbol	LRT	P-value
ENSXETG00000022505	SCLT1	31.4125	2.1e-08
ENSXETG00000032869	SF3B3	15.9587	6.4741e-05
ENSXETG00000003727	ALDH8A1	11.3106	0.000770672
ENSXETG00000030111	ITLN2	11.2972	0.000776254
ENSXETG00000021284	ARMC2	10.9556	0.000933199
ENSXETG00000009115	PHYH	10.9266	0.000947934
ENSXETG00000007245	F12	10.1101	0.00147462
ENSXETG00000000104	VNN1	8.30919	0.0039445
ENSXETG00000006816	WSCD1	7.11567	0.00764132
ENSXETG00000007221	RPL3L	7.10425	0.00769014
ENSXETG00000014983	XB-GENE-5863531	6.94861	0.00838843
ENSXETG00000016740	ACSM3	6.8591	0.00881912
ENSXETG00000018483	CWF19L2	6.66195	0.00984933
ENSXETG00000015587	TACC2	6.49021	0.010847
ENSXETG00000008638	MGC107780	6.48506	0.0108785
ENSXETG00000007193	CCDC22	6.24822	0.0124318
ENSXETG00000030844		6.158	0.0130819
ENSXETG00000030272	APBA3	6.14209	0.0132002
ENSXETG00000006895	JOSD1	6.09305	0.0135715
ENSXETG00000016592	PSMB8	5.87567	0.0153515
ENSXETG00000006887	ITIH3	5.67529	0.0172055
ENSXETG00000031560	PHLPP1	5.646	0.0174953
ENSXETG00000026602	GSTO2	5.54419	0.0185421
ENSXETG00000012180	SNX10	5.43885	0.0196936
ENSXETG00000007803	C2ORF3	5.4001	0.0201356
ENSXETG00000002062	MGLL	5.31361	0.0211595
ENSXETG00000008640	CTBS	4.7019	0.0301292
ENSXETG00000000916	FKTN	3.9952	0.04563
ENSXETG00000033376	B4GALNT2	3.97412	0.0462045

## Sheet: PSG-Rana
List of positively selected genes (PSGs) in the plateau brown frog (Rana kukunoris).
Orthology	Symbol	LRT	P-value
ENSXETG00000007422	ST3GAL2.2	41.6105	<1E-10
ENSXETG00000008254	PIK3CB	57.7347	<1E-10
ENSXETG00000015898	RPL4	29.2721	6.3e-08
ENSXETG00000024739	ZDHHC12	23.3586	1.344e-06
ENSXETG00000021855	ATP2B1	14.9651	0.000109518
ENSXETG00000012209	SOCS4	12.6011	0.000385523
ENSXETG00000009273	LIPA	12.1377	0.000494137
ENSXETG00000022190	MMP13	10.5278	0.00117589
ENSXETG00000032198	RNF150	9.85959	0.00168949
ENSXETG00000018804	LRRC28	9.317	0.00227037
ENSXETG00000004852	CASK	8.25209	0.00407052
ENSXETG00000020639	AADAC	8.15627	0.00429126
ENSXETG00000017935	UGT2A1	8.11257	0.00439594
ENSXETG00000017673	PPOX	7.91383	0.00490582
ENSXETG00000012302	SNX6	7.36083	0.00666599
ENSXETG00000004786		6.95615	0.00835318
ENSXETG00000010656	RPS17	6.48054	0.0109062
ENSXETG00000018665	ANKRD13A	6.22904	0.0125672
ENSXETG00000000870	SLC25A18	6.12458	0.0133315
ENSXETG00000006265	CEL	6.10132	0.0135081
ENSXETG00000009121	MGAT2	5.97534	0.0145073
ENSXETG00000027163	ZNF383	5.80925	0.0159421
ENSXETG00000032410		5.54207	0.0185646
ENSXETG00000007217	TBL3	5.50003	0.0190161
ENSXETG00000022634	ACBD3	5.34694	0.0207587
ENSXETG00000017065	MHC1A	5.15748	0.0231465
ENSXETG00000001463	IFT122	5.02121	0.0250386
ENSXETG00000014192	HTATIP2	4.63948	0.0312445
ENSXETG00000008530	PHGDH	4.63614	0.0313053
ENSXETG00000011866	HIST1H2AA	4.57771	0.0323905
ENSXETG00000006901	MOV10	4.52951	0.0333152
ENSXETG00000023925	USP5	4.42637	0.0353877
ENSXETG00000006919	CPS1	4.35802	0.0368351

## Sheet: GO-Bufo
List of Gene Ontology (GO) categories over-represented (P<0.05) by PSGs in high-altitude Asiatic toads (Bufo gargarizons).
GO Category	P-value	FDR	Count	Size	Term
GO:0045087	0.002	0.685	5	174	innate immune response
GO:0006952	0.002	0.685	6	265	defense response
GO:0019752	0.003	0.685	7	390	carboxylic acid metabolic process
GO:0072330	0.004	0.685	3	66	monocarboxylic acid biosynthetic process
GO:0043436	0.006	0.685	7	429	oxoacid metabolic process
GO:0006082	0.006	0.685	7	435	organic acid metabolic process
GO:0006954	0.009	0.745	3	80	inflammatory response
GO:0006955	0.009	0.745	5	249	immune response
GO:0032787	0.012	0.759	4	168	monocarboxylic acid metabolic process
GO:0044255	0.019	0.759	5	297	cellular lipid metabolic process
GO:0006631	0.024	0.759	3	116	fatty acid metabolic process
GO:0016053	0.028	0.759	3	124	organic acid biosynthetic process
GO:0046394	0.028	0.759	3	124	carboxylic acid biosynthetic process
GO:0044723	0.028	0.759	4	220	single-organism carbohydrate metabolic process
GO:0080134	0.029	0.759	4	222	regulation of response to stress
GO:0002376	0.037	0.759	6	478	immune system process
GO:0006629	0.044	0.759	5	369	lipid metabolic process

## Sheet: GO-Rana
List of Gene Ontology (GO) categories over-represented (P<0.05) by PSGs in the plateau brown frog (Rana kukunoris).
GO ID	P-value	FDR	Count	Size	Term
GO:0007173	< 0.001	0.0870319	4	62	epidermal growth factor receptor signaling pathway
GO:0038127	< 0.001	0.0870319	4	63	ERBB signaling pathway
GO:0009617	< 0.001	0.0870319	4	66	response to bacterium
GO:0006952	0.002	0.290038	6	265	defense response
GO:0051707	0.003	0.408589	4	121	response to other organism
GO:0009607	0.004	0.408589	4	129	response to biotic stimulus
GO:0008202	0.008	0.408589	3	81	steroid metabolic process
GO:0009611	0.008	0.408589	5	249	response to wounding
GO:0006629	0.009	0.409	6	369	lipid metabolic process
GO:0042493	0.012	0.415039	3	94	response to drug
GO:0071363	0.014	0.421704	4	187	cellular response to growth factor stimulus
GO:0070848	0.016	0.421704	4	193	response to growth factor stimulus
GO:0007169	0.017	0.421704	4	196	transmembrane receptor protein tyrosine kinase signaling pathway
GO:0046486	0.017	0.421704	3	107	glycerolipid metabolic process
GO:0006955	0.036	0.483254	4	249	immune response
GO:0042221	0.04	0.483254	8	802	response to chemical stimulus
GO:0050878	0.046	0.51787	3	158	regulation of body fluid levels
GO:0007167	0.046	0.51787	4	269	enzyme linked receptor protein signaling pathway
