# Supplementary material for: Genetic signals of high-altitude adaptation in amphibians: a comparative transcriptome analysis
Source: BMC Genet. 2016 Oct 3;17:134. doi: 10.1186/s12863-016-0440-z (PMC5048413; doi:10.1186/s12863-016-0440-z)
Supplement: Additional file 2: — List of the 89 nutrient metabolism associated genes and their tag SNPs. These candidate genes are identified according to GO and KEGG annotation and are subjected to FST outlier analysis. (XLSX 13 kb) [file 12863_2016_440_MOESM2_ESM.xlsx]

## Sheet: Sheet1
Additional file 2. List of the 89 nutrient metabolism associated genes and their tag SNPs. These candidate genes are identified according to GO and KEGG annotation and are subjected to FST outlier analysis.
orthology	symbol	site	allel 1	allel 2
ENSXETG00000008691	ABAT	450	A	G
ENSXETG00000008691	ABAT	1041	C	T
ENSXETG00000000040	ACTN4	2469	T	C
ENSXETG00000003459	ADA	468	A	G
ENSXETG00000008262	ADAM17	429	G	A
ENSXETG00000008262	ADAM17	1761	G	C
ENSXETG00000009225	ADM	184	C	T
ENSXETG00000008603	AKT1	870	C	T
ENSXETG00000023395	ALB	282	C	G
ENSXETG00000020930	ALDH2	666	A	C
ENSXETG00000027677	ALDOC	156	C	T
ENSXETG00000027677	ALDOC	990	A	G
ENSXETG00000003598	ANGPT1	306	C	T
ENSXETG00000019317	APOE	420	C	T
ENSXETG00000007987	ARG2	189	A	G
ENSXETG00000007987	ARG2	984	C	T
ENSXETG00000008942	ARNT	1470	T	C
ENSXETG00000012988	ARNT2	1093	A	T
ENSXETG00000002414	ATP1B1	180	T	C
ENSXETG00000022183	BIRC2	354	A	T
ENSXETG00000015547	CAMK2D	198	T	C
ENSXETG00000018599	CAPN2	417	C	T
ENSXETG00000018599	CAPN2	1671	C	T
ENSXETG00000007792	CASP1	408	T	A
ENSXETG00000007792	CASP1	951	A	T
ENSXETG00000024887	CDKN1A	114	A	G
ENSXETG00000003846	CHRNB2	1017	G	A
ENSXETG00000007794	CLDN3	420	G	T
ENSXETG00000006919	CPS1	3195	C	T
ENSXETG00000010317	CREBBP	292	T	A
ENSXETG00000014890	CXCR4	624	T	G
ENSXETG00000022592	CYB5R4	150	T	C
ENSXETG00000015229	CYP17A1	909	A	G
ENSXETG00000018184	CYP26A1	1264	C	T
ENSXETG00000024858	CYP2C18	970	G	A
ENSXETG00000021106	CYP2U1	1014	T	G
ENSXETG00000003885	CYP4F2	442	G	T
ENSXETG00000006173	CYP8B1	408	A	G
ENSXETG00000003095	DDAH1	318	A	G
ENSXETG00000024074	DDAH2	390	T	G
ENSXETG00000026976	DDIT4	493	T	C
ENSXETG00000015826	EGFR	462	G	C
ENSXETG00000015826	EGFR	2214	A	T
ENSXETG00000021414	EGLN1	399	C	T
ENSXETG00000002600	EGLN2	1140	A	T
ENSXETG00000022974	EP300	1992	C	T
ENSXETG00000026167	EPAS1	542	A	G
ENSXETG00000026167	EPAS1	2007	C	T
ENSXETG00000017581	EPHX2	283	G	T
ENSXETG00000033646	ERCC3	477	A	G
ENSXETG00000033646	ERCC3	1824	C	T
ENSXETG00000012214	GCH1	224	A	C
ENSXETG00000026284	GDPD3	420	C	T
ENSXETG00000015771	HAAO	599	G	C
ENSXETG00000014449	HIF1A	1011	A	G
ENSXETG00000014986	HMOX2	132	C	T
ENSXETG00000010896	HSP90AB1	243	A	C
ENSXETG00000013518	INSR	1518	C	G
ENSXETG00000005153	ITPR1	357	A	C
ENSXETG00000005153	ITPR1	1425	C	T
ENSXETG00000033099	JAG2	1470	A	G
ENSXETG00000022669	MMP14	1593	G	C
ENSXETG00000002801	MMP2	1767	C	T
ENSXETG00000021350	NF1	2946	C	T
ENSXETG00000011979	NOS3	1120	T	C
ENSXETG00000016254	PAFAH2	379	A	C
ENSXETG00000001379	PDGFA	210	T	A
ENSXETG00000021035	PDGFRA	282	G	A
ENSXETG00000016008	PIK3C2A	513	G	A
ENSXETG00000016008	PIK3C2A	2019	C	T
ENSXETG00000010280	PIK3C3	1569	T	C
ENSXETG00000007252	PIK3CA	279	T	A
ENSXETG00000008254	PIK3CB	1746	G	T
ENSXETG00000012933	PIK3R2	949	C	A
ENSXETG00000003253	PIK3R3	485	T	C
ENSXETG00000016792	PLAT	477	C	T
ENSXETG00000012248	PLB1	450	T	C
ENSXETG00000019423	PLCG1	306	A	G
ENSXETG00000007772	PLCH1	421	C	T
ENSXETG00000013055	PLOD1	641	C	T
ENSXETG00000001628	PLOD2	629	C	A
ENSXETG00000007026	PRKAA1	1589	G	A
ENSXETG00000009268	PTEN	843	C	A
ENSXETG00000017538	PTK2B	881	T	C
ENSXETG00000012788	PYGM	330	G	A
ENSXETG00000012788	PYGM	2121	C	T
ENSXETG00000002823	RYR1	738	T	C
ENSXETG00000023329	SERPINA1	181	A	T
ENSXETG00000009012	SLC8A1	924	A	G
ENSXETG00000001820	SMAD9	660	A	T
ENSXETG00000024632	SOCS3	513	C	T
ENSXETG00000021180	SOD2	504	A	T
ENSXETG00000002122	SOD3	449	T	G
ENSXETG00000000836	STAT5B	975	A	G
ENSXETG00000003077	TFRC	1089	G	C
ENSXETG00000018738	TGFB1	333	C	G
ENSXETG00000011217	THBS1	2117	T	G
ENSXETG00000000246	TXN2	393	T	A
ENSXETG00000001448	VHL	345	A	C
ENSXETG00000011709	VLDLR	320	T	C
ENSXETG00000015128	XRCC1	1427	A	G
