# Supplementary material for: Genetic signals of high-altitude adaptation in amphibians: a comparative transcriptome analysis
Source: BMC Genet. 2016 Oct 3;17:134. doi: 10.1186/s12863-016-0440-z (PMC5048413; doi:10.1186/s12863-016-0440-z)
Supplement: Additional file 3: — Results of FST outlier analysis and the testing parameters from BAYESCAN. The q value is the FDR analogue of P value. A positive alpha suggests diversifying selection while a negative alpha suggests balancing selection. (XLSX 11 kb) [file 12863_2016_440_MOESM3_ESM.xlsx]

## Sheet: Sheet1
Additional file 3. Results of FST outlier analysis and the testing parameters from BAYESCAN. The q value is the FDR analogue of P value. A positive alpha suggests diversifying selection while a negative alpha suggests balancing selection.
Symbol	Prob	Log10(PO)	Alpha	FST	q-value
Global test
EGLN1	0.966097	1.45478	-1.1787	0.57017	0.012101
DDAH2	0.9872	1.8872	-1.4583	0.51013	0.004834
CAPN2	0.9986	2.8532	-1.6077	0.47784	0.00085
SLC8A1	0.84878	0.7492	1.0126	0.89922	0.039924
ITPR1	0.9997	3.5227	-2.0773	0.38088	0.0003
Minshan Mountain transet -test
CAPN2	0.9586	1.3646	-1.4007	0.49613	0.031853
CAPN2	0.94719	1.2538	-1.3004	0.51752	0.040254
ANGPT1	0.9555	1.3318	-1.3321	0.51073	0.03607
ITPR1	0.9777	1.6419	-1.4809	0.47849	0.022302
Daxueshan Mountain transect -test
EGLN1	0.971797	1.53728	-1.4415	0.52159	0.018927
DDAH2	0.9839	1.7861	-1.6162	0.48693	0.012651
CAPN2	0.9778	1.6439	-1.4804	0.5136	0.015835
ITPR1	0.9908	2.0322	-1.7696	0.45733	0.009201
PIK3C2A	0.91069	1.0085	-1.1408	0.58125	0.033003
Prob= posterior probability; PO=posterior odds
